# Supplementary material for: In Vitro Rumen Fermentation Characteristics, Estimated Utilizable Crude Protein and Metabolizable Energy Values of Grass Silages, Concentrate Feeds and Their Mixtures
Source: Animals (Basel). 2023 Aug 23;13(17):2695. doi: 10.3390/ani13172695 (PMC10486919; doi:10.3390/ani13172695)
Supplement: Supplementary file 1 [file animals-13-02695-s001.zip]

Archive with 1 entries (1 files):
- animals-2530500-supplementary.pdf
